# Supplementary material for: Preparation and Characterization of Biobased Lignin-Co-Polyester/Amide Thermoplastics
Source: Molecules. 2021 Apr 22;26(9):2437. doi: 10.3390/molecules26092437 (PMC8122710; doi:10.3390/molecules26092437)
Supplement: Supplementary file 1 [file molecules-26-02437-s001.zip]

Archive with 1 entries (1 files):
- molecules-1191046-supplementary.pdf
